# Supplementary material for: Design, Synthesis and Evaluation of Novel Molecular Hybrids between Antiglaucoma Drugs and H2S Donors
Source: Int J Mol Sci. 2022 Nov 9;23(22):13804. doi: 10.3390/ijms232213804 (PMC9695456; doi:10.3390/ijms232213804)
Supplement: Supplementary file 1 [file ijms-23-13804-s001.zip]

Archive with 1 entries (1 files):
- ijms-1980558-supplementary.pdf
